# Supplementary material for: A novel disulfidptosis-related mRNA signature predicts prognosis and therapeutic response in lung squamous cell carcinoma
Source: BMC Pulm Med. 2025 Oct 8;25:462. doi: 10.1186/s12890-025-03920-6 (PMC12505621; doi:10.1186/s12890-025-03920-6)
Supplement: Supplementary file 1 — Supplementary material 1: Table S1 [file 12890_2025_3920_MOESM1_ESM.xlsx]

## Sheet: Sheet1
Differential Gene Expression Analysis Between Low-Risk and High-Risk Groups
gene	lowMean	highMean	logFC	pValue	fdr
IGHV3-19	3.72477	8.65238	1.21595	5.53689e-10	6.95422e-09
FAM43B	0.714837	2.01035	1.49176	0.000574762	0.00143118
WNT16	5.53397	1.74189	-1.66766	0.00189015	0.00410211
MUC5AC	0.799728	4.07438	2.349	0.0112638	0.02013
LRRC38	0.958003	2.88693	1.59143	0.00273256	0.00570193
LINC01816	7.41942	3.60649	-1.04071	1.08e-10	1.68231e-09
IGHV3-60	1.8249	4.25738	1.22214	3.81095e-09	3.69003e-08
IGHV1-67	4.96638	11.8606	1.25591	1.43012e-08	1.19077e-07
DLGAP1	2.4785	1.09205	-1.18242	0.000386921	0.00100618
CCKBR	1.95453	0.763934	-1.3553	0.00287671	0.0059642
SFTPA1	604.359	1367.33	1.17788	6.30527e-06	2.58725e-05
RPRM	12.8922	4.46178	-1.5308	0.00377846	0.00758396
GSTA9P	37.6103	16.9342	-1.15119	0.000639313	0.00157038
IGKV1D-16	28.374	69.9288	1.30132	4.83674e-05	0.000156729
POU4F1	1.36696	0.663607	-1.04257	0.0119755	0.021262
AC012158.1	2.81875	1.20261	-1.22888	1.76181e-16	1.79526e-14
AL606970.4	1.9309	0.962833	-1.00391	0.00490733	0.00957035
IGKV1-33	10.8239	24.3074	1.16717	2.39972e-05	8.49304e-05
CCL22	6.85268	13.76	1.00574	2.95918e-11	5.40066e-10
SPDEF	5.81406	13.3654	1.20088	3.09308e-06	1.38e-05
H3C3	2.02254	0.994406	-1.02426	5.07938e-06	2.13804e-05
NTS	1268.06	447.656	-1.50216	3.65164e-06	1.59511e-05
CFAP73	0.693354	1.75293	1.3381	0.00877242	0.0161003
GSTA7P	2.03991	0.894976	-1.18858	0.000164763	0.00046986
PIGR	33.8185	84.9545	1.32888	1.48671e-09	1.62418e-08
IGHV1-58	39.1795	80.6662	1.04187	0.000453576	0.00116169
NR4A3	3.4953	7.36993	1.07623	0.000321216	0.000850565
SLC6A14	14.1235	30.1995	1.09642	2.79304e-07	1.64876e-06
C8orf34-AS1	1.05178	2.19827	1.06353	0.000135115	0.000393466
IGHV7-56	1.71042	4.36747	1.35244	3.7101e-07	2.11711e-06
KRTAP3-1	4.46597	0.919834	-2.27953	0.000200248	0.000559041
PSG4	0.995735	2.10415	1.07941	0.0129102	0.0227002
ASCL1	32.7489	2.15282	-3.92715	0.00567853	0.0109103
RNU6-8	9.55131	4.391	-1.12115	5.59129e-13	1.69364e-11
DMBT1	12.6561	37.7527	1.57674	1.14135e-08	9.7353e-08
IGHJ3	96.5746	196.103	1.02189	1.40071e-09	1.54105e-08
NPM1P21	1.70348	0.804674	-1.08201	0.00161112	0.00356294
NPPC	29.7991	13.7065	-1.12041	0.00011692	0.000345275
LTF	99.1471	214.373	1.11248	8.03538e-07	4.19895e-06
AC124067.2	11.636	5.78264	-1.0088	1.49436e-05	5.57098e-05
AGMO	2.57111	1.16729	-1.13923	0.00149734	0.00333711
CYP24A1	21.3089	46.1187	1.11389	5.85377e-08	4.10868e-07
COLEC10	1.58983	0.764064	-1.05711	0.000750763	0.0018051
CNMD	7.1018	2.22776	-1.67259	0.0013386	0.00301599
DLL3	8.04763	1.95328	-2.04266	4.02881e-09	3.87685e-08
C4BPA	28.8433	62.4757	1.11506	1.72768e-07	1.07589e-06
AC068305.2	2.82476	1.18377	-1.25474	7.15852e-06	2.89042e-05
SELE	3.09502	7.02684	1.18293	2.46191e-05	8.68443e-05
S100A7	385.992	883.902	1.19531	1.90221e-06	8.98595e-06
KRT87P	0.903611	2.02035	1.16083	0.00225901	0.00481755
FAM81B	0.881453	1.83869	1.06072	0.00345101	0.00700657
REEP2	6.32969	2.695	-1.23185	6.48093e-07	3.46277e-06
NAPSA	38.2813	100.1	1.38673	2.35734e-08	1.84439e-07
CRABP1	13.0176	4.58032	-1.50694	6.08979e-05	0.000192558
FGG	19.4	71.6342	1.88459	1.30662e-05	4.94101e-05
IGHJ4	70.7336	142.836	1.01389	4.85293e-08	3.47458e-07
ADAMTSL4	5.07039	11.4727	1.17804	2.24742e-20	1.01246e-17
AL157373.2	2.2297	1.04636	-1.09148	1.17466e-06	5.85758e-06
UBXN10	1.94742	4.21608	1.11434	1.12066e-07	7.31957e-07
CPM	14.4249	43.724	1.59986	1.6767e-10	2.48729e-09
SPRR2B	9.79463	24.3854	1.31596	0.0139806	0.0243472
SOX2-OT	4.25457	1.50171	-1.50241	2.6987e-06	1.22448e-05
XAGE2	1.83763	7.11748	1.95352	0.00944509	0.0171975
SFTPA2	779.377	1757.48	1.17312	5.4742e-06	2.28679e-05
IGKV3D-7	1.50271	3.46962	1.20721	1.01681e-05	3.93461e-05
MANSC4	2.51486	0.571967	-2.13647	0.0029856	0.00617128
ZNF556	1.75362	0.838444	-1.06455	1.8911e-10	2.75054e-09
PLA2G1B	1.97585	4.28571	1.11706	0.000176892	0.0005002
ISL1	1.68908	0.65068	-1.37622	0.00437294	0.00863939
TCEAL5	2.65243	1.11111	-1.25532	0.0186745	0.031512
IGHV3-20	45.465	91.2168	1.00454	1.21373e-05	4.62348e-05
ADCY2	1.91243	0.734461	-1.38065	0.0141316	0.0245753
GLYATL2	17.5129	6.87589	-1.3488	0.0102075	0.0184404
ADAMTS16	1.63504	3.53864	1.11387	1.35509e-13	4.92523e-12
AL163953.1	1.8942	0.587978	-1.68775	7.5428e-05	0.000233373
AL035425.3	9.22708	1.74961	-2.39884	3.27391e-06	1.45047e-05
DCAF12L2	3.17244	1.38444	-1.19629	2.00227e-05	7.23139e-05
ABCA3	25.0818	50.8226	1.01883	1.93214e-06	9.10442e-06
AL162574.2	2.25511	1.11869	-1.01139	0.0043455	0.00859212
TGM2	66.8119	145.571	1.12355	1.47451e-20	7.88817e-18
AQP4	10.9513	23.1941	1.08265	2.12265e-05	7.60064e-05
AP001025.1	2.32054	0.355844	-2.70514	5.73205e-07	3.10528e-06
SUSD2	11.7238	25.8863	1.14275	1.30694e-09	1.45e-08
BPIFB2	3.78331	18.3081	2.27477	0.0146029	0.0252973
IGHV7-81	3.00058	7.27399	1.27751	7.94411e-07	4.16332e-06
GSTA8P	29.0654	11.023	-1.39879	2.87446e-05	9.94499e-05
SCAT8	11.195	4.11398	-1.44425	1.24449e-06	6.16528e-06
KCNB2	1.55824	0.744631	-1.06532	0.0191804	0.0322607
CD8B2	2.9354	0.998099	-1.5563	0.0266368	0.0429981
RORC	2.13894	4.70888	1.13849	9.98826e-12	2.08779e-10
SBK1	24.3079	11.462	-1.08457	1.11312e-05	4.27062e-05
SLURP1	2.51557	5.81456	1.20878	0.000584515	0.00145187
IGLV2-34	4.62224	9.72669	1.07336	0.000106516	0.000317454
FAM216B	1.17869	3.50235	1.57114	0.000128299	0.000375572
CHI3L2	5.85923	12.3738	1.0785	2.30403e-12	5.82611e-11
NUPR2	8.21479	4.0108	-1.03433	0.000345898	0.000908892
IGLV3-22	1.25025	6.59544	2.39925	0.0035204	0.00713246
EPHA7	7.79771	3.26969	-1.2539	3.98497e-07	2.25103e-06
TSLP	5.50933	2.75405	-1.00032	2.73622e-05	9.52835e-05
HNF1B	0.791796	1.60739	1.02152	8.14786e-11	1.32086e-09
AP003071.4	0.670056	1.35877	1.01995	3.25556e-07	1.88951e-06
AP001783.1	2.13111	0.982806	-1.11663	0.0296884	0.0471944
NTSR1	0.313016	2.8025	3.16241	5.51418e-06	2.30069e-05
TEKT1	0.927099	2.43112	1.39083	0.00570278	0.0109557
PAEP	1.42671	20.4815	3.84356	5.14782e-05	0.000165587
CNTN5	1.91605	0.933085	-1.03806	0.00188812	0.00409823
PMP2	1.89669	0.327685	-2.5331	0.0159081	0.0273123
ARHGAP40	1.80688	4.04614	1.16305	6.40847e-11	1.06305e-09
LYPD2	6.96209	15.7562	1.17833	0.00236894	0.00502152
AC079467.1	0.665725	1.44147	1.11454	7.22207e-05	0.000224382
CFAP221	0.652309	1.45653	1.15891	1.04053e-07	6.86163e-07
AC002401.4	1.15901	2.60598	1.16894	3.78076e-06	1.64229e-05
AC013457.1	0.457071	1.8997	2.05528	1.45676e-05	5.44622e-05
IGLV8-61	139.608	290.159	1.05546	0.00077774	0.00186293
RNASE7	9.45527	19.4196	1.03832	0.000782057	0.00187193
FAM107A	3.04755	6.24921	1.03603	2.12271e-05	7.60064e-05
IGHV3OR16-15	0.870401	3.42189	1.97504	3.40609e-08	2.55069e-07
APOA1	43.4341	0.43872	-6.62938	0.000787493	0.00188389
AL359894.1	1.97215	0.698302	-1.49784	5.36613e-05	0.000172092
KNDC1	0.9459	2.06317	1.12511	1.07106e-11	2.2091e-10
CYP2W1	8.90151	3.48498	-1.3529	0.0224504	0.0370045
PEBP4	9.70853	19.8377	1.03092	2.70183e-05	9.42358e-05
SREK1IP1P2	2.00014	0.935258	-1.09667	0.000323258	0.00085531
IGHV3-66	29.9014	60.6063	1.01926	2.22887e-06	1.03376e-05
RND1	6.06382	13.2366	1.12623	9.57165e-06	3.73166e-05
CAPN8	2.53165	7.30463	1.52873	1.34218e-08	1.12246e-07
INHBE	1.66948	0.814185	-1.03597	5.88765e-06	2.43691e-05
CYP27B1	5.60691	14.5784	1.37856	0.000202367	0.000563578
SFTA2	16.865	34.3062	1.02444	2.83765e-06	1.27803e-05
IGKV1D-39	29.0856	59.7212	1.03794	2.13822e-07	1.3031e-06
AC103563.1	4.55216	11.6474	1.35539	2.91321e-08	2.22044e-07
MRC1	15.1217	30.9696	1.03423	2.00847e-12	5.15486e-11
AC091133.5	2.21272	1.09025	-1.02116	5.20129e-07	2.85113e-06
PLA2G4E	2.90577	7.13878	1.29676	7.75677e-10	9.26645e-09
C4A	2.11304	4.79391	1.18188	1.78607e-17	2.65876e-15
LCE3E	2.92243	7.82685	1.42126	6.74665e-06	2.74728e-05
ATP4A	1.9662	0.682456	-1.5266	3.83581e-06	1.66367e-05
AC092128.1	2.56379	0.720659	-1.83089	4.49847e-09	4.26644e-08
NOS2	57.9966	12.0476	-2.26723	0.026585	0.0429267
IGHV1OR16-1	1.1639	2.46025	1.07984	1.67635e-07	1.04659e-06
IGHV1-18	557.661	1188.28	1.09141	2.62095e-07	1.55738e-06
PEG10	63.1212	28.6228	-1.14096	2.50916e-07	1.4998e-06
IGHV1-45	15.1368	106.261	2.81149	6.94673e-06	2.8147e-05
ZMYND10	2.1275	4.57822	1.10563	0.0276763	0.0444249
IGLV10-54	24.9429	54.6211	1.13083	9.93403e-06	3.85972e-05
CACNG6	0.610354	2.09181	1.77703	7.31125e-06	2.94013e-05
NR5A1	2.88036	1.23183	-1.22544	0.00196097	0.00423916
TFPI2	18.1204	61.5807	1.76486	0.000659585	0.00161399
OTX2	3.20058	0.580852	-2.46209	1.95621e-05	7.089e-05
AC090912.3	1.96509	0.973418	-1.01346	0.00513879	0.00997403
RRAD	13.1257	39.3817	1.58513	1.5215e-14	7.84533e-13
CYP2B7P	7.58127	16.6187	1.1323	3.67389e-06	1.6036e-05
TM4SF19	1.93358	4.25249	1.13703	2.60493e-06	1.18569e-05
NRN1	65.2642	32.2369	-1.01758	3.52642e-09	3.44965e-08
MTND1P23	17.1464	44.6191	1.37976	0.0248351	0.0404985
BPIFB1	60.1248	170.905	1.50716	0.0146206	0.0253253
IGHD	88.847	216.176	1.28281	8.53669e-05	0.000260452
AL137001.2	5.05276	2.48981	-1.02103	0.00080927	0.00193005
FAM71F1	1.5554	0.589941	-1.39864	0.000345772	0.000908699
KC877982.1	9.78862	4.56689	-1.09989	0.00753287	0.0140505
AL022724.2	2.04639	0.766858	-1.41605	0.00334505	0.00681631
GPC3	257.854	112.991	-1.19035	7.61764e-06	3.04403e-05
LINC00871	1.76157	0.797415	-1.14346	7.10322e-06	2.87267e-05
AC019117.1	1.75174	3.67688	1.0697	1.8053e-08	1.45916e-07
SFTPB	712.033	1620.04	1.18601	7.11169e-08	4.86397e-07
LRP2	0.688288	2.04228	1.5691	0.000576106	0.0014339
LINC02404	2.61247	0.35968	-2.86063	0.00560203	0.0107803
AC084819.1	1.81511	0.548999	-1.72518	1.52169e-06	7.37118e-06
FMO6P	6.89137	2.97026	-1.2142	4.0776e-05	0.000134758
FBLL1	3.03076	1.23755	-1.29219	6.45223e-05	0.000202745
SCGB1A1	56.441	151.203	1.42167	0.000161439	0.000461613
IGHV3OR16-10	1.64302	3.58547	1.12581	2.97572e-09	2.96688e-08
CPA2	1.61221	0.561973	-1.52047	9.25249e-10	1.07677e-08
NPY	18.4868	2.84941	-2.69776	0.00197476	0.00426574
FOXI3	7.14619	3.01127	-1.2468	0.00749499	0.013989
DHRS2	9.37152	2.88157	-1.70143	0.000900008	0.00211929
GSTA1	314.697	148.819	-1.08041	0.00950221	0.0172868
CDIPTOSP	6.36111	3.14649	-1.01553	7.95207e-08	5.37008e-07
IGHJ2	52.8844	109.037	1.0439	2.26546e-08	1.7831e-07
BEX1	35.4396	6.53412	-2.4393	7.87566e-05	0.000242532
FEZF1-AS1	11.9205	4.91683	-1.27764	1.49431e-07	9.43954e-07
IGHV3-76	0.768412	1.54934	1.0117	1.0371e-05	4.00589e-05
SLC22A31	7.02968	18.5142	1.3971	1.23781e-08	1.04591e-07
MUC1	59.4262	121.327	1.02973	2.52868e-13	8.40554e-12
IGHV2-70D	30.2934	81.4615	1.42712	6.17888e-08	4.31563e-07
GPR15	2.03621	6.46026	1.66571	1.25109e-05	4.75205e-05
MUC5B	4.61085	16.0595	1.80033	2.9902e-08	2.27104e-07
DPP4	2.67208	5.80585	1.11955	3.49432e-11	6.22468e-10
KIAA1671-AS1	1.52674	0.703579	-1.11767	1.99999e-07	1.2276e-06
ALDH3B1	6.91426	14.0631	1.02427	4.6536e-15	2.97258e-13
IGSF1	2.49967	1.24899	-1.00097	0.000286617	0.000768945
KRT7-AS	1.75462	4.54324	1.37256	7.21859e-07	3.81522e-06
AF131216.3	2.63615	1.26133	-1.06349	9.47441e-06	3.70139e-05
CHIT1	11.0148	23.5134	1.09403	9.99869e-06	3.87871e-05
KCNN4	12.5779	25.4098	1.01449	1.18385e-14	6.37305e-13
CCDC170	1.19091	2.63289	1.14458	4.22805e-10	5.49165e-09
IGHV3-75	1.13793	2.37256	1.06004	2.38628e-07	1.43538e-06
FKBP9P1	9.88495	3.96052	-1.31954	0.0192286	0.0323163
RSPH1	2.31381	5.01949	1.11727	0.00416629	0.00826739
MSGN1	3.07306	1.23386	-1.3165	0.00406517	0.00809017
AC010280.1	5.59254	2.63696	-1.08463	3.38314e-07	1.95332e-06
IGHV3OR15-7	3.74935	8.2342	1.13499	8.06652e-08	5.44093e-07
NUDT10	5.58431	2.77592	-1.00841	0.0025023	0.00527299
CRCT1	7.96206	23.8298	1.58155	4.70433e-06	1.9939e-05
KCNK2	4.34865	1.53248	-1.5047	0.00143543	0.00321055
AC024940.1	4.52286	2.08874	-1.1146	0.00343412	0.00697706
IGKV1OR2-3	1.64837	3.70076	1.16678	3.17146e-06	1.41019e-05
BCAN	1.7992	3.63673	1.01529	0.0121109	0.0214691
IL1RL1	1.06828	5.35498	2.32558	1.15523e-06	5.77078e-06
CSF3R	6.74266	14.0219	1.0563	2.97827e-13	9.65626e-12
TAC3	5.55864	0.636858	-3.12569	0.000261182	0.000707912
UPK1A	5.30825	1.27652	-2.05601	0.0165457	0.028285
RPS29P11	1.82095	3.88448	1.09304	3.11042e-07	1.81793e-06
DPYSL5	2.26322	0.950924	-1.25098	0.0087367	0.0160442
CIBAR2	2.05825	4.63633	1.17156	3.60854e-05	0.000120775
CXCL2	26.2897	55.6015	1.08063	1.63591e-08	1.33932e-07
IGHV1OR15-2	9.67704	26.6471	1.46134	1.40034e-08	1.16768e-07
IGHV1-69	88.6299	186.028	1.06965	4.87153e-07	2.68412e-06
HAPLN1	2.21024	1.04247	-1.0842	0.000464468	0.00118516
AL035425.1	3.84696	1.14	-1.75468	1.7397e-07	1.08298e-06
OTP	3.79313	0.0543704	-6.12442	0.000293419	0.000785586
SFTPD	23.7835	54.5215	1.19687	1.34707e-06	6.6133e-06
IGLV3-12	5.75674	13.9462	1.27655	1.28549e-05	4.86854e-05
IGHV4-80	8.47795	17.634	1.05657	1.70826e-08	1.38793e-07
IGHD6-25	3.74299	8.03628	1.10234	3.72974e-06	1.62356e-05
AL445985.2	3.82332	0.372412	-3.35985	3.55852e-06	1.56044e-05
STXBP6	4.07993	1.98343	-1.04055	3.70647e-08	2.74086e-07
HES6	43.7381	17.7693	-1.29951	1.02088e-11	2.11579e-10
IGHJ5	24.1783	49.6919	1.03929	5.27245e-10	6.69577e-09
CLDN2	1.30231	4.28348	1.71771	1.42983e-09	1.56805e-08
ZMAT4	2.26531	0.565447	-2.00225	0.00982024	0.0178123
IGKV1OR22-1	3.84881	7.85286	1.02881	1.37941e-06	6.75269e-06
COLEC11	8.45241	3.94574	-1.09907	1.28469e-06	6.35073e-06
IGHV3OR16-13	4.9781	11.2179	1.17213	6.42762e-09	5.86537e-08
ALPP	0.708607	3.14148	2.14839	1.10148e-07	7.22482e-07
TNFSF8	2.18505	5.34	1.28918	4.03655e-09	3.88212e-08
ADH1B	2.76192	5.87204	1.08819	1.1868e-06	5.91464e-06
IGKV1D-12	9.35252	19.2529	1.04165	0.000407625	0.00105378
AGTR2	2.11899	5.32351	1.329	0.000445966	0.00114477
TNXB	1.09177	2.35972	1.11195	4.08955e-14	1.82791e-12
SLC34A2	87.6707	252.304	1.52499	5.49771e-10	6.91515e-09
AC021055.1	2.34176	0.643557	-1.86346	0.000214612	0.000593722
VWA5B2	2.01407	0.980851	-1.03801	0.00118256	0.00269528
IGHV1-17	1.24881	2.59959	1.05774	2.28568e-06	1.05696e-05
SERPINA1	108.693	248.108	1.1907	4.91998e-13	1.52306e-11
AC106875.1	2.36454	0.971537	-1.28322	0.0079667	0.0147702
LCE3D	12.7017	27.812	1.13069	3.61708e-05	0.000121034
AL035258.1	9.40979	3.97429	-1.24347	8.11615e-06	3.22069e-05
C16orf89	15.1698	35.367	1.2212	1.75022e-08	1.41933e-07
TLX2	1.91274	0.846349	-1.17632	0.015441	0.0265796
IGLL1	0.764026	2.07495	1.44138	2.32881e-05	8.2643e-05
CTSE	30.6008	70.4714	1.20347	1.64187e-09	1.76e-08
IGHV4OR15-8	0.879968	1.95593	1.15233	1.47993e-06	7.19332e-06
CST6	21.6854	43.5359	1.00549	3.60757e-11	6.38656e-10
AQP1	76.3864	168.355	1.14012	3.59572e-08	2.67051e-07
TGM5	1.92901	4.18798	1.11839	3.54223e-06	1.55453e-05
ATP13A4-AS1	0.979063	3.16653	1.69343	0.000263543	0.000713748
DCXR-DT	1.44366	0.631802	-1.19219	3.53789e-13	1.1219e-11
PRSS56	1.63379	0.505294	-1.69303	0.00113137	0.00259118
SLC46A2	0.672552	1.57791	1.2303	3.86061e-11	6.78539e-10
TAGLN3	8.45996	1.57851	-2.42208	0.00214242	0.00459541
TMSB15A	22.5715	9.56798	-1.23822	1.61101e-11	3.18096e-10
IGHV2-5	294.45	597.669	1.02132	6.65411e-08	4.59137e-07
CDHR4	0.685194	2.27998	1.73443	0.000919781	0.0021608
CDRT15P9	2.13988	1.03266	-1.05116	0.00422555	0.0083743
IRS4	6.72887	1.52011	-2.14618	1.79672e-06	8.55101e-06
IGLV4-3	2.24812	24.7342	3.45972	2.29155e-05	8.14896e-05
IGLV1-41	13.6517	33.2914	1.28607	0.0012335	0.00279648
IGHV1-69-2	59.9841	147.211	1.29523	6.30082e-07	3.37707e-06
NLGN1	1.60961	0.770309	-1.0632	9.11175e-05	0.00027589
SLC6A15	10.3591	4.70537	-1.13852	7.1603e-06	2.89042e-05
MSLN	40.9859	91.396	1.157	8.22218e-06	3.25899e-05
RETN	2.2148	4.92037	1.15159	4.21321e-07	2.35706e-06
NT5E	13.1409	28.3286	1.10819	1.92888e-09	2.02828e-08
KLK6	7.48999	20.255	1.43524	1.95617e-05	7.089e-05
SERPINI1	41.6342	16.7714	-1.31176	3.7911e-09	3.67288e-08
LRRN4	1.46396	3.31374	1.17859	7.70563e-07	4.05137e-06
KRT16P2	6.72589	15.0436	1.16135	7.71905e-06	3.07884e-05
GSTM5	1.25388	5.29098	2.07713	0.000205152	0.0005705
AL355312.3	0.685877	1.46465	1.09453	0.0207341	0.0344917
AC120498.2	1.01732	2.38312	1.22807	1.90251e-05	6.92222e-05
MUC21	1.32219	5.51804	2.06122	9.16521e-09	8.02964e-08
IGHA2	407.002	877.693	1.10868	1.14842e-09	1.29768e-08
C4B	2.19804	4.77497	1.11927	3.68022e-18	7.07884e-16
TUBB2B	35.1448	14.5087	-1.27639	0.0107025	0.0192171
AC004847.1	1.96771	3.9674	1.01168	1.70267e-16	1.74539e-14
SYN2	2.93415	1.3346	-1.13653	0.000919451	0.00216032
IGLV4-60	51.7206	110.102	1.09002	0.000688935	0.00167455
H3C7	1.86354	0.843337	-1.14387	1.87955e-12	4.86778e-11
MT3	3.31394	1.14031	-1.53912	0.0238383	0.0390402
IGHV3OR16-11	0.971989	2.60537	1.42248	3.01367e-07	1.7656e-06
DNAAF1	0.579247	1.57902	1.44678	4.95652e-05	0.000160218
LRRK2	5.33017	11.8615	1.15403	1.51493e-08	1.25104e-07
COX8C	4.11494	1.64572	-1.32215	0.0276725	0.0444229
DIRC3	1.38816	0.649368	-1.09607	0.0001007	0.000301694
ROS1	5.87616	13.1906	1.16656	3.03023e-10	4.09752e-09
SLC30A3	2.73354	0.96335	-1.50464	2.69661e-07	1.59679e-06
EMILIN3	8.47772	4.026	-1.07433	2.04082e-05	7.34584e-05
B3GNT6	0.529595	2.64938	2.32269	7.01899e-06	2.84129e-05
IGFL1	18.4761	39.2802	1.08814	0.0223656	0.036879
IGHV7-4-1	81.463	252.299	1.63092	0.00109009	0.00250721
TUBA4B	1.02943	2.42654	1.23706	0.00105361	0.0024328
ACKR2	0.76956	1.5815	1.03918	2.23924e-06	1.03744e-05
SCGB3A1	74.4318	158.056	1.08644	0.000445673	0.00114419
ODAPH	0.383886	1.84154	2.26217	4.12554e-05	0.000136158
ANKRD34B	1.76017	0.587645	-1.5827	4.98429e-05	0.000161053
WDR38	1.90521	4.67049	1.29362	0.0239193	0.0391541
SERPINA11	2.90419	1.05459	-1.46145	0.00527693	0.0102121
CATSPER1	0.616784	1.39494	1.17737	4.73657e-08	3.40409e-07
TFAP2B	4.11077	0.696605	-2.561	0.00103021	0.00238551
AC084375.1	0.74347	1.50377	1.01624	0.000100294	0.000300632
SYP	3.11252	1.29568	-1.26437	5.96236e-05	0.000188878
FEZF1	6.81355	2.80147	-1.28222	1.35731e-07	8.66359e-07
AP002387.1	31.7746	15.8602	-1.00247	1.82767e-10	2.67875e-09
AC021087.1	1.5491	0.772134	-1.00451	0.000135778	0.000395139
CFAP43	0.816884	1.70299	1.05987	0.00758949	0.0141407
SFTPC	224.74	478.462	1.09014	0.00162205	0.00358342
C7	13.0155	30.4155	1.22458	5.85514e-11	9.81725e-10
HPD	4.79133	1.94782	-1.29857	0.0264565	0.0427463
KPRP	1.21537	3.23654	1.41305	0.0102667	0.0185396
C20orf85	8.60668	21.3407	1.31008	0.0192196	0.0323139
TCF4-AS1	3.13954	1.54802	-1.02013	0.00502909	0.00977995
