# Supplementary material for: A novel disulfidptosis-related mRNA signature predicts prognosis and therapeutic response in lung squamous cell carcinoma
Source: BMC Pulm Med. 2025 Oct 8;25:462. doi: 10.1186/s12890-025-03920-6 (PMC12505621; doi:10.1186/s12890-025-03920-6)
Supplement: Supplementary file 2 — Supplementary material 2: Table S2 [file 12890_2025_3920_MOESM2_ESM.xlsx]

## Sheet: Sheet1
disulfidptosis-related mRNAs
AAGAB
AAK1
AAMP
AARS1
AARS2
AARSD1
AASDHPPT
AATF
ABCB10
ABCB6
ABCC1
ABCE1
ABHD10
ABHD3
ABHD4
ABI1
ABI2
ABL1
AC004706.3
AC006254.1
AC010422.8
AC011448.1
AC013394.1
AC068831.6
AC090004.1
AC092835.1
ACACB
ACAD9
ACBD3
ACBD6
ACCS
ACIN1
ACLY
ACO2
ACOX3
ACP1
ACTB
ACTN1
ACTR1A
ACTR2
ACTR3
ACVR1
ACVR2B
ACYP1
ADAM15
ADAM17
ADAM19
ADAM23
ADAMTS12
ADAMTS13
ADAMTS2
ADARB1
ADAT2
ADAT3
ADCY3
ADCY6
ADCY7
ADCY8
ADD1
ADD2
ADGRA2
ADH7
ADIPOR1
ADIPOR2
ADNP
ADNP2
ADSS1
ADSS2
AEBP1
AFAP1
AFAP1L1
AFF1
AFF4
AFG3L2
AFTPH
AGAP3
AGAP4
AGBL5
AGO3
AGRN
AHCTF1
AHCY
AHCYL1
AHNAK
AHNAK2
AHSA1
AIDA
AIFM1
AIMP2
AK2
AKAP1
AKAP13
AKAP8
AKAP8L
AKR1B1
AKR1B10
AKR1C1
AKR1C2
AKR1C3
AKR1C8P
AKR7A2
AKT1S1
AKT2
AL121758.1
AL360181.3
ALDH16A1
ALDH3A2
ALG10
ALG1L
ALG3
ALG5
ALKBH1
ALKBH6
ALKBH8
ALMS1
ALS2CL
ALYREF
AMMECR1L
AMOTL1
AMOTL2
AMPD2
AMY2B
AMZ2
ANAPC1
ANAPC11
ANAPC13
ANAPC16
ANKFY1
ANKLE2
ANKRD23
ANKRD27
ANKRD40
ANKRD49
ANKRD52
ANKS1A
ANKS3
ANKZF1
ANLN
ANO6
ANP32A
ANP32B
ANTXR1
ANTXR2
ANXA11
ANXA5
ANXA8
AP001453.3
AP1B1
AP1G2
AP2A1
AP2A2
AP2B1
AP3M1
AP3S2
AP4S1
APAF1
APBA3
APBB1
APBB2
APC
APEX1
APH1A
API5
APPBP2
APPL1
ARAP1
AREL1
ARFGEF1
ARFGEF2
ARGLU1
ARHGAP11A
ARHGAP11B
ARHGAP21
ARHGAP31
ARHGAP33
ARHGAP44
ARHGAP5
ARHGEF10L
ARHGEF12
ARHGEF17
ARHGEF26
ARHGEF39
ARHGEF40
ARIH2
ARL10
ARL6IP4
ARL6IP6
ARMC8
ARMC9
ARMCX4
ARNT
ARPC2
ARPC3
ARPC4
ARPC5
ARPIN
ARPP19
ARSB
ARV1
ASAP2
ASAP3
ASB16
ASB7
ASCC2
ASF1A
ASPH
ASPM
ASTE1
ASXL2
ATAD2
ATAD2B
ATAD3A
ATAD3B
ATAD5
ATE1
ATF1
ATF4
ATF7-NPFF
ATG14
ATG16L2
ATG2B
ATG3
ATG4B
ATG9A
ATIC
ATL2
ATMIN
ATP11C
ATP13A2
ATP1A1
ATP2A1
ATP2A2
ATP2B1
ATP2C1
ATP5F1B
ATP5F1D
ATP5F1E
ATP5MC1
ATP5MC2
ATP5MD
ATP5MF
ATP5MPL
ATP5PB
ATP6V1A
ATP6V1E2
ATP6V1F
ATP7A
ATP8B2
ATRAID
ATRN
ATRX
ATXN1
ATXN1L
ATXN2
ATXN3
ATXN7
ATXN7L2
AURKA
AXL
AZI2
B3GALNT2
B3GALT6
B4GALNT1
BABAM1
BACE1
BACH1
BANF1
BARD1
BAZ1A
BAZ1B
BAZ2B
BBS1
BCCIP
BCL2L12
BCL2L13
BCL9
BCOR
BCORL1
BCR
BDP1
BGLAP
BHLHE40
BICD2
BICRA
BICRAL
BIRC5
BIRC6
BLM
BLMH
BLOC1S1
BLOC1S3
BMP1
BMPR2
BMT2
BNIP2
BOD1
BOD1L1
BOLA3
BPNT1
BRAP
BRAT1
BRCA1
BRCA2
BRD4
BRF1
BRI3BP
BRICD5
BRIP1
BRK1
BRMS1L
BROX
BTBD1
BTBD11
BTBD6
BTBD9
BTF3L4
BUB1
BUB1B
BUD13
BX255925.3
BYSL
BZW1
C12orf29
C12orf66
C14orf93
C17orf49
C17orf58
C17orf75
C17orf80
C19orf25
C1D
C1orf112
C1orf115
C1orf131
C1orf198
C1orf216
C1orf35
C1orf43
C1orf56
C1QBP
C20orf27
C22orf23
C2orf42
C2orf49
C2orf68
C2orf69
C2orf76
C3orf62
C6orf89
C8orf33
C8orf58
C9orf43
CAB39
CABYR
CACNA1C
CACNB1
CACTIN
CACYBP
CAD
CALD1
CALM2
CALM3
CAMSAP1
CAMSAP2
CAMTA2
CAPG
CAPN1
CAPN10
CAPN12
CAPN2
CAPN7
CAPNS1
CAPZA2
CARNMT1
CATSPER2
CAV1
CAVIN1
CBLL1
CBR1
CBR3
CBX1
CBX4
CC2D1A
CCDC107
CCDC12
CCDC121
CCDC130
CCDC138
CCDC14
CCDC15
CCDC150
CCDC159
CCDC167
CCDC189
CCDC43
CCDC51
CCDC58
CCDC59
CCDC66
CCDC85C
CCDC86
CCDC90B
CCIN
CCL26
CCM2
CCNA2
CCNB2
CCNC
CCNL2
CCNT1
CCNT2
CCNYL1
CCSAP
CCSER1
CCT3
CCT4
CCT7
CD109
CD151
CD276
CD63
CDC14B
CDC23
CDC25A
CDC27
CDC40
CDC42
CDC42BPA
CDC42BPB
CDC5L
CDC6
CDC73
CDCA4
CDCA5
CDCA7L
CDCP1
CDH3
CDK1
CDK10
CDK12
CDK13
CDK2
CDK3
CDK5RAP3
CDKL3
CDKL5
CDKN1A
CDKN2AIPNL
CDYL
CEBPZ
CEBPZOS
CELF1
CELSR1
CELSR2
CENATAC
CENPA
CENPF
CENPH
CENPI
CENPN
CENPO
CENPQ
CENPT
CENPX
CEP104
CEP170
CEP170B
CEP20
CEP295
CEP57
CEP70
CEP76
CEP78
CEP89
CEP95
CERCAM
CERS2
CERS6
CES1
CFAP20DC
CFAP251
CFL1
CGB3
CGNL1
CGRRF1
CHAC1
CHAC2
CHAF1A
CHCHD1
CHCHD3
CHCHD6
CHD1
CHD1L
CHD2
CHD4
CHEK1
CHKB
CHM
CHML
CHMP4A
CHODL
CHP1
CHPF
CHPF2
CHST3
CHST7
CHTF18
CHTOP
CIAO1
CIAO2A
CIAPIN1
CIP2A
CIRBP
CKAP2
CKAP2L
CKAP4
CKAP5
CKS1B
CKS2
CLASRP
CLBA1
CLCF1
CLCN6
CLDND1
CLEC11A
CLIC4
CLK2
CLN6
CLPX
CLSTN1
CLTA
CLTC
CMC2
CMSS1
CMTM3
CNBP
CNIH1
CNIH4
CNNM1
CNNM2
CNNM3
CNOT1
CNOT11
CNOT3
CNOT4
CNOT9
CNPY2
CNST
CNTROB
COA3
COA5
COA6
COA7
COBLL1
COG2
COIL
COL16A1
COL17A1
COL18A1
COL1A1
COL1A2
COL3A1
COL4A2
COL5A1
COL5A2
COL5A3
COMMD10
COMMD2
COMMD3
COP1
COPB2
COPG1
COPG2
COPS2
COPS3
COPS8
COPS9
COQ10B
COQ5
CORO1C
CORO2B
CORT
COX10
COX14
COX17
COX5A
COX5B
COX6A1
COX7A2
COX7A2L
COX7B
CPAMD8
CPLANE2
CPOX
CPSF2
CPSF3
CPSF6
CPT1B
CPTP
CRBN
CREB3
CRIM1
CRIPT
CRK
CRLF3
CRNKL1
CRTC3
CRYBB3
CRYBG3
CS
CSAD
CSDC2
CSE1L
CSNK1A1
CSNK1E
CSNK1G1
CSNK2A1
CSNK2A2
CSPG4
CSTF1
CTCF
CTDSPL2
CTIF
CTNS
CTTNBP2NL
CUL4B
CUL7
CWF19L1
CXXC5
CYB5R3
CYC1
CYHR1
CYP20A1
CYP2D6
CYP4F11
CYP4F3
CYRIB
CYTH3
D2HGDH
DAAM2
DAG1
DAGLB
DAP3
DARS1
DARS2
DAZAP1
DBF4
DBF4B
DBR1
DCAF11
DCAF17
DCBLD1
DCHS1
DCP1A
DCTN2
DCTPP1
DDB1
DDIAS
DDIT3
DDOST
DDR2
DDX10
DDX18
DDX21
DDX31
DDX39B
DDX3X
DDX46
DDX51
DDX52
DDX55
DDX59
DENND2A
DENND2B
DENND5A
DENND6A
DENR
DEPDC1
DEPDC4
DET1
DFFA
DGUOK
DHPS
DHRS11
DHX15
DHX33
DHX34
DHX36
DHX40
DHX57
DHX8
DHX9
DIAPH1
DIAPH2
DIAPH3
DIMT1
DIP2B
DIP2C
DIPK1A
DKC1
DLAT
DLD
DLG5
DLGAP5
DMAC2L
DMTF1
DMWD
DNA2
DNAAF2
DNAJA2
DNAJB4
DNAJB9
DNAJC10
DNAJC11
DNAJC13
DNAJC14
DNAJC2
DNAJC27
DNAL1
DNASE1L1
DNM1L
DNMT3A
DNTTIP2
DOCK1
DOCK5
DOCK9
DOHH
DPCD
DPH3
DPH5
DPH6
DPH7
DPM1
DPP8
DPY19L4
DPY30
DRG1
DSCC1
DSTN
DSTYK
DTD2
DTL
DTNB
DTX3
DUS3L
DUS4L
DUSP11
DUSP12
DUSP14
DUSP19
DUSP28
DUT
DVL1
DVL2
DXO
DYNC1LI1
DYNC1LI2
DYNC2LI1
DYNLT1
DZIP1
E2F6
E4F1
ECHDC2
ECI1
ECT2
EDC3
EDNRA
EEA1
EEF1AKMT1
EEF1AKNMT
EEF1B2
EEFSEC
EFHD2
EFNB1
EFTUD2
EGF
EHD1
EHD2
EHD4
EID2
EID3
EIF1B
EIF2A
EIF2AK1
EIF2AK2
EIF2AK4
EIF2B1
EIF2B2
EIF2B4
EIF2D
EIF2S1
EIF3A
EIF3J
EIF3K
EIF4A2
EIF4G3
EIF4H
EIF5B
EIPR1
ELAC2
ELAVL1
ELF4
ELK3
ELMOD3
ELOA
ELOB
ELP1
ELP5
EMC1
EMC3
EMC8
EME2
EMILIN1
EML4
EMP3
ENAH
ENGASE
ENO1
ENTPD7
ENTR1
EPC2
EPCAM
EPHB2
EPHX1
EPN1
EPRS1
EPS8
EPS8L2
ERAL1
ERBIN
ERC1
ERCC1
ERCC2
ERCC3
ERCC6
ERCC6L2
ERFE
ERH
ERI2
ERI3
ESCO1
ESF1
ESPL1
ESRP1
ESYT1
ESYT2
ETF1
ETFA
ETFB
EVA1A
EVC
EVI5
EWSR1
EXD2
EXO1
EXOC4
EXOC6B
EXOG
EXOSC2
EXOSC8
EXTL3
EYA3
EZH1
F2RL2
FAAP20
FAIM
FAM102A
FAM117B
FAM120A
FAM136A
FAM13C
FAM160B1
FAM161B
FAM162A
FAM169A
FAM189B
FAM193A
FAM204A
FAM20B
FAM214B
FAM216A
FAM228B
FAM229B
FAM24B
FAM72A
FAM72D
FAM83A
FAM98A
FAM98B
FAM98C
FANCC
FANCD2
FANCG
FANCI
FANCM
FAP
FARP2
FARSB
FASTKD1
FASTKD2
FASTKD5
FAT1
FBF1
FBLIM1
FBLN1
FBN1
FBN2
FBXL18
FBXL8
FBXO11
FBXO17
FBXO22
FBXO28
FBXO30
FBXO32
FBXW2
FCF1
FECH
FEM1B
FERMT2
FEZ2
FGD1
FGD4
FH
FHL2
FHL3
FHOD1
FIS1
FKBP2
FKBP3
FKBP4
FKTN
FLAD1
FLCN
FLII
FLNA
FLT4
FLVCR1
FLYWCH1
FN1
FNBP4
FOXE1
FOXK2
FOXM1
FOXO3B
FOXO4
FOXP1
FPGT
FREM2
FRYL
FSCN1
FSTL1
FTO
FUBP3
FUNDC2
FUOM
FUS
FXR2
FXYD5
FYCO1
FZR1
G2E3
G3BP1
G6PD
GAB1
GABARAPL2
GALNT2
GALNT3
GALT
GAN
GANAB
GARRE1
GARS1
GART
GAS7
GATC
GBA2
GCC2
GCFC2
GCLC
GCLM
GCN1
GCNT2
GDI1
GDPD2
GEMIN2
GEMIN4
GEMIN6
GET3
GFM1
GGA1
GGN
GGNBP2
GHITM
GIGYF1
GIN1
GINS1
GIT1
GIT2
GJA5
GJB3
GLA
GLG1
GLI2
GLI4
GLIS2
GLO1
GLOD4
GLRX3
GLS
GMCL1
GMFB
GMNN
GMPR2
GMPS
GNA12
GNA13
GNA15
GNAI2
GNAQ
GNE
GNL3
GNL3L
GNPAT
GNPDA1
GNPNAT1
GOLGA3
GOLGA4
GOLGA5
GOLGA6L9
GOLGA8A
GOPC
GORASP2
GPAT3
GPATCH1
GPATCH11
GPATCH2
GPATCH4
GPATCH8
GPC1
GPD2
GPN1
GPN2
GPN3
GPR146
GPR153
GPR161
GPR89B
GPX1
GPX2
GRHL2
GRK2
GRPEL1
GRPEL2
GRWD1
GSDME
GSK3A
GSK3B
GSKIP
GSR
GSTM2
GSTM4
GTF2A1
GTF2A2
GTF2E1
GTF2H3
GTF2H5
GTF2I
GTF3C2
GTF3C3
GTF3C4
GTPBP1
GTPBP2
GTPBP3
GTPBP8
GUK1
GXYLT1
GYG1
GYS1
H2AZ1
H6PD
HACD2
HACD3
HACL1
HASPIN
HAT1
HAUS2
HAUS5
HAUS7
HAX1
HCFC1
HCN3
HDAC10
HDAC8
HDDC2
HDGFL2
HDHD2
HDHD5
HDLBP
HEATR1
HEATR5A
HEATR5B
HEATR6
HEG1
HEMK1
HERC1
HEXIM2
HIF1A
HIGD1A
HIKESHI
HINT1
HINT2
HINT3
HIP1
HIPK1
HIPK2
HIPK3
HIVEP2
HK1
HMCES
HMG20A
HMG20B
HMGA1
HMGCL
HMGCR
HMGXB4
HNRNPA1
HNRNPA3
HNRNPC
HNRNPH1
HNRNPK
HNRNPL
HNRNPR
HNRNPU
HNRNPUL1
HOOK2
HPRT1
HRH1
HROB
HS1BP3
HSF4
HSP90AA1
HSP90AB1
HSPA4
HSPA9
HSPD1
HSPG2
HTATIP2
HTRA2
HTT
HUWE1
IAH1
IARS1
IARS2
IBTK
ICE2
ICMT
IDH1
IDH3A
IDS
IFFO2
IFRD2
IFT20
IGDCC4
IGF1R
IKBKG
IL11
IL17RA
IL4R
ILF2
ILF3
ILRUN
IMMT
IMPDH1
INCENP
INF2
ING5
INHBA
INO80
INO80B
INO80D
INPP5E
INTS1
INTS11
INTS13
INTS14
INTS2
INTS7
IP6K1
IPO5
IPO7
IPO9
IPP
IQCB1
IQGAP1
IQSEC1
IRAK1
IREB2
IRF3
IRF9
IRGQ
IRS1
ISCA2
ISG20L2
ISY1
ITCH
ITGA2
ITGA3
ITGA5
ITGAV
ITGB1
ITGB1BP2
ITGB3
ITGB4
ITGB6
ITPR2
ITPR3
ITPRID2
ITPRIP
ITPRIPL2
ITSN1
IWS1
IZUMO4
JAG2
JAK1
JAKMIP3
JCAD
JMJD7-PLA2G4B
JOSD1
JPH2
KANK2
KANSL1L
KANSL2
KANTR
KAT14
KAT2A
KAT7
KBTBD3
KCMF1
KCNA7
KCNIP4
KCTD10
KCTD3
KDELR1
KDELR2
KDM2A
KDM3A
KDM3B
KDM4B
KDM5A
KDM5B
KDM5C
KDM6B
KEAP1
KHDC4
KHDRBS1
KHK
KHSRP
KIAA0232
KIAA0895L
KIAA0930
KIAA1109
KIAA1143
KIAA1549
KIAA1586
KIAA1614
KIAA1958
KIAA2013
KIDINS220
KIF11
KIF13A
KIF14
KIF15
KIF18A
KIF18B
KIF1C
KIF20B
KIF23
KIF24
KIF26B
KIF4A
KIF5B
KIF7
KIFC1
KIFC2
KIFC3
KLF10
KLF13
KLF6
KLF7
KLHDC2
KLHL11
KLHL12
KLHL17
KLHL18
KLHL20
KLHL23
KMT2A
KMT2B
KMT2C
KMT2E
KMT5C
KNL1
KNOP1
KNSTRN
KPNA1
KPNA2
KPNA3
KPNA4
KPNB1
KPTN
KRBA2
KRI1
KRTCAP2
L2HGDH
L3HYPDH
L3MBTL1
LAMA2
LAMA4
LAMA5
LAMB2
LAMB3
LAMC2
LANCL1
LARP1
LARP4
LARS1
LAS1L
LATS2
LBR
LCLAT1
LCMT2
LDAH
LEO1
LGALS1
LHFPL5
LIG1
LIG3
LIMA1
LIME1
LIMK2
LIN37
LIN54
LIN9
LLGL1
LMBR1
LMNA
LNPK
LONP1
LOXL2
LPIN3
LRCH1
LRP1
LRP12
LRP5L
LRP8
LRPAP1
LRPPRC
LRRC47
LRRC58
LRRC8A
LRRFIP1
LSM10
LSM11
LSM12
LSM14A
LSM2
LSM7
LSM8
LSR
LST1
LTBP1
LTBP2
LTBP3
LUC7L2
LUC7L3
LUZP1
LYG1
LYPLA1
LYPLA2
LYPLAL1
LYRM1
LZIC
LZTS2
MACF1
MAD2L1BP
MAD2L2
MAFG
MAFK
MAGT1
MAIP1
MAML2
MAN2A2
MAP11
MAP1B
MAP2
MAP2K1
MAP2K4
MAP2K7
MAP3K11
MAP3K2
MAP3K20
MAP3K21
MAP3K3
MAP3K6
MAP3K9
MAP4
MAP4K3
MAP4K4
MAP7D1
MAPK1IP1L
MAPK6
MAPK7
MAPK8IP3
MAPKAP1
MAPKAPK5
MAPKBP1
MARCHF7
MARK3
MARK4
MARS1
MARS2
MBD3
MBD4
MBD5
MBLAC1
MBOAT7
MBTD1
MCFD2
MCM10
MCM2
MCM3
MCM3AP
MCM4
MCM6
MCM7
MCMBP
MCTP2
MDC1
MDGA1
MDH2
ME1
MEAK7
MECP2
MECR
MED13L
MED20
MED31
MED6
MED8
MEF2A
MEF2D
MEGF9
MELK
MESD
METAP2
METTL16
METTL17
METTL21A
METTL2A
METTL3
METTL5
METTL6
METTL8
MEX3B
MFSD14A
MFSD6
MGA
MGME1
MICAL2
MICAL3
MICALL1
MICOS13
MIDEAS
MIEF1
MIGA2
MINDY2
MIS12
MIS18BP1
MITD1
MKI67
MKRN2
MLF1
MLH1
MLXIP
MMADHC
MMP14
MMS22L
MN1
MNAT1
MNT
MOB1A
MOB3A
MOB3C
MOCS3
MORC2
MPDZ
MPHOSPH10
MPHOSPH9
MPND
MPP5
MPRIP
MRC2
MRE11
MRNIP
MROH1
MROH6
MRPL10
MRPL11
MRPL13
MRPL16
MRPL19
MRPL2
MRPL20
MRPL22
MRPL24
MRPL27
MRPL3
MRPL30
MRPL32
MRPL33
MRPL34
MRPL35
MRPL38
MRPL44
MRPL45
MRPL46
MRPL49
MRPL54
MRPL55
MRPL57
MRPL58
MRPL9
MRPS11
MRPS12
MRPS15
MRPS18A
MRPS2
MRPS22
MRPS23
MRPS33
MRPS35
MRPS36
MRPS5
MRPS7
MRPS9
MRS2
MRTFA
MRTFB
MRTO4
MSH2
MSH5
MSH5-SAPCD1
MSH6
MSL2
MSN
MST1
MTA1
MTA3
MTARC1
MTBP
MTCH2
MTERF2
MTERF3
MTFMT
MTG1
MTHFD1
MTHFD2
MTHFR
MTIF2
MTMR2
MTMR3
MTMR4
MTO1
MTOR
MTPAP
MTR
MTX1
MTX2
MUL1
MUS81
MVP
MXD3
MXRA5
MXRA8
MYADM
MYBBP1A
MYBL2
MYDGF
MYH10
MYH9
MYL12B
MYL6
MYL9
MYLK
MYO15B
MYO19
MYO1B
MYO1C
MYO1E
MYO5A
MYO9A
MYO9B
MYOF
MYPOP
MZT1
MZT2B
N4BP1
NAA10
NAA15
NAA20
NAA25
NAA30
NAA35
NAA50
NAA80
NAB1
NABP2
NAE1
NAPA
NARS1
NAT10
NAT9
NATD1
NAXE
NBL1
NBPF9
NBR1
NCAPD2
NCAPG
NCAPG2
NCAPH
NCBP1
NCK1
NCKAP1
NCKAP5L
NCL
NCOA1
NCOA2
NCOR1
NCOR2
NDC1
NDE1
NDEL1
NDFIP2
NDOR1
NDRG1
NDST1
NDUFA10
NDUFA11
NDUFA12
NDUFA13
NDUFA7
NDUFAB1
NDUFAF4
NDUFAF5
NDUFAF7
NDUFB1
NDUFB4
NDUFB5
NDUFB7
NDUFS1
NDUFS3
NDUFS7
NECAP2
NEIL1
NEK2
NEK9
NELFCD
NEMP1
NEMP2
NEPRO
NF1
NF2
NFAT5
NFATC3
NFE2L2
NFKBIB
NFXL1
NFYA
NGRN
NHEJ1
NHSL2
NIF3L1
NIFK
NIPA1
NIPA2
NIPAL2
NIPAL3
NIPSNAP1
NISCH
NIT2
NKAIN2
NKIRAS1
NKRF
NKTR
NLE1
NLGN2
NLN
NMD3
NME1
NMNAT1
NMT1
NOB1
NOC2L
NOC3L
NOG
NOL10
NOL11
NOL12
NOL6
NOL8
NOLC1
NOM1
NONO
NOP14
NOP2
NOP56
NOP58
NOSIP
NPEPL1
NPEPPS
NPIPA1
NPIPB11
NPM1
NPM3
NQO1
NR0B1
NR2C1
NR2C2
NRBP1
NSMCE2
NT5C3B
NTF4
NTPCR
NUCB1
NUDC
NUDCD1
NUDCD2
NUDT12
NUDT21
NUF2
NUFIP1
NUFIP2
NUMA1
NUMB
NUMBL
NUP133
NUP153
NUP160
NUP205
NUP35
NUP37
NUP43
NUP58
NUP62
NUP88
NUTF2
NXN
NXPE3
NXT1
OARD1
OBSL1
OCRL
OFD1
OIP5
OLA1
OLFML1
OPA1
ORC1
ORC2
ORC3
ORC4
ORC5
ORMDL2
OSBPL10
OSER1
OSGEPL1
OST4
OSTC
OTUD4
OTUD6B
OXLD1
OXSM
P3H1
PA2G4
PABPC1
PABPC1L
PABPN1
PACS1
PACSIN2
PADI4
PAF1
PAFAH1B1
PAK1IP1
PAK2
PAK4
PALM2AKAP2
PANK4
PANX1
PANX2
PAPOLA
PARD3
PARG
PARK7
PARP1
PARPBP
PARS2
PASK
PAWR
PAXIP1
PAXX
PBRM1
PCBP2
PCCB
PCDHGC3
PCED1A
PCK2
PCNX1
PCP2
PCYOX1
PCYT1A
PDCD10
PDCD6IP
PDCD7
PDCL
PDCL3
PDE12
PDGFB
PDGFRB
PDHB
PDIA5
PDIA6
PDLIM1
PDLIM5
PDLIM7
PDZD11
PDZRN3
PEAK1
PEF1
PELP1
PEX14
PEX19
PEX26
PEX5
PFAS
PFDN5
PFN2
PGAM1
PGAM5
PGAP1
PGAP2
PGD
PHB
PHB2
PHC1
PHC2
PHF13
PHF2
PHF3
PHF5A
PHF6
PHKA1
PHKG2
PHLDB1
PHLPP2
PI4K2A
PIAS1
PIAS4
PICK1
PIDD1
PIEZO1
PIEZO2
PIF1
PIGC
PIGF
PIGL
PIGM
PIGO
PIGW
PIK3R4
PILRB
PIMREG
PINK1
PIP4K2B
PIP4K2C
PIP5K1A
PIP5K1C
PIR
PITHD1
PITPNA
PJA1
PJA2
PJVK
PKD1
PKD2
PKP3
PKP4
PLA2G15
PLA2G4B
PLA2G6
PLAC8L1
PLAU
PLAUR
PLBD2
PLCB1
PLCB3
PLCD3
PLEC
PLEK2
PLEKHB2
PLEKHG3
PLEKHJ1
PLEKHM2
PLEKHM3
PLIN3
PLK1
PLK3
PLOD1
PLXNA1
PLXNA3
PLXNB2
PLXND1
PMPCB
PMS1
PMS2
PNKP
PNO1
PNPT1
PNRC2
POC1A
PODNL1
POGZ
POLA1
POLA2
POLDIP2
POLE3
POLE4
POLG
POLR1A
POLR1B
POLR1C
POLR1E
POLR1H
POLR2A
POLR2D
POLR2F
POLR2G
POLR3C
POLR3F
POLR3H
POLR3K
POLRMT
POM121
POM121C
POMP
POMT2
POP5
POT1
POU2F1
PPA2
PPAN
PPARD
PPAT
PPFIBP1
PPIF
PPIG
PPIL1
PPIP5K2
PPM1G
PPME1
PPP1CB
PPP1CC
PPP1R13L
PPP1R37
PPP1R3E
PPP2R1A
PPP2R2C
PPP2R3C
PPP2R5A
PPP2R5B
PPP2R5D
PPP2R5E
PPP3CA
PPP3R1
PPP4C
PPP4R3B
PRADC1
PRCC
PRDM10
PRDM2
PRDX1
PRDX2
PRDX3
PRDX4
PRDX5
PRDX6
PRELID3B
PREPL
[truncated: 1,140 more rows]
