# Supplementary material for: A novel disulfidptosis-related mRNA signature predicts prognosis and therapeutic response in lung squamous cell carcinoma
Source: BMC Pulm Med. 2025 Oct 8;25:462. doi: 10.1186/s12890-025-03920-6 (PMC12505621; doi:10.1186/s12890-025-03920-6)
Supplement: Supplementary file 3 — Supplementary material 3: Table S3 [file 12890_2025_3920_MOESM3_ESM.xlsx]

## Sheet: Sheet1
Drug Sensitivity Comparison Between Low-Risk and High-Risk Groups
Drugs more sensitive to LRG	Drugs more sensitive to HRG
5-Fluorouracil	AZD6482
AGI-6780	AZD8186
AT13148	BMS-754807
AZD4547	Dasatinib
AZD6738	Doramapimod
AZD7762	KU-55933
BI-2536	NU7441
BMS-345541	PF-4708671
Bortezomib	PRT062607
Camptothecin	Ribociclib
Cediranib	SB216763
Cisplatin	SCH772984
Crizotinib	Selumetinib
Cytarabine	Trametinib
Dactolisib	WIKI4
Daporinad	ZM447439
Dihydrorotenone
Docetaxel
Fulvestrant
Gallibiscoquinazole
GDC0810
Gemcitabine
GSK591
GSK1904529A
GSK2578215A
I-BRD9
Ipatasertib
Irinotecan
LCL161
MK-1775
MK-8776
ML323
Nilotinib
OF-1
Oxaliplatin
P22077
Paclitaxel
Palbociclib
Pevonedistat.
Pyridostatin
Rapamycin
Sabutoclax
Sorafenib
Talazoparib
Telomerase Inhibitor IX
Tozasertib
VE821
Vinblastine
Vincristine
Vinorelbine
Vorinostat
Wee1 Inhibitor
Wnt-C59
YK-4-279

## Sheet: Sheet2
Afatinib,	没有
AZD4547,
BI-2536,
Cisplatin,
Erlotinib,	没有
Gefitinib,	没有
MK-2206	没有
Osimertinib,	没有
Paclitaxel,
Selumetinib
Trametinib,
